# Supplementary material for: Troponin I Levels in Neonatal Hypoxic–Ischemic Encephalopathy Are Related to Cardiopulmonary Comorbidity and Neurodevelopmental Outcomes
Source: J Clin Med. 2021 Sep 5;10(17):4010. doi: 10.3390/jcm10174010 (PMC8432483; doi:10.3390/jcm10174010)
Supplement: Supplementary file 1 [file jcm-10-04010-s001.zip]

Archive with 1 entries (1 files):
- jcm-1355214-supplementary.pdf
